# Supplementary material for: Challenging Sarcopenia: Exploring AdipoRon in Aging Skeletal Muscle as a Healthspan-Extending Shield
Source: Antioxidants (Basel). 2024 Sep 3;13(9):1073. doi: 10.3390/antiox13091073 (PMC11428238; doi:10.3390/antiox13091073)
Supplement: Supplementary file 1 [file antioxidants-13-01073-s001.zip]

Archive with 1 entries (1 files):
- antioxidants-3128650-supplementary.pdf
